# Supplementary material for: miR-28-5p and miR-708-5p Share a Common Seed with Different Functions in Lung Cancer Patients
Source: Int J Mol Sci. 2025 Oct 24;26(21):10364. doi: 10.3390/ijms262110364 (PMC12607647; doi:10.3390/ijms262110364)
Supplement: Supplementary file 1 [file ijms-26-10364-s001.zip]

Archive with 1 entries (1 files):
- ijms-3923393-supplementary.pdf
